# Supplementary material for: Biomimetic Gradient Scaffolds Containing Hyaluronic Acid and Sr/Zn Folates for Osteochondral Tissue Engineering
Source: Polymers (Basel). 2021 Dec 21;14(1):12. doi: 10.3390/polym14010012 (PMC8747647; doi:10.3390/polym14010012)
Supplement: Supplementary file 1 [file polymers-14-00012-s001.zip]

Archive with 1 entries (1 files):
- polymers-1493598-supplementary.pdf
